# Supplementary material for: Effects of Two Trichoderma Strains on Apple Replant Disease Suppression and Plant Growth Stimulation
Source: J Fungi (Basel). 2024 Nov 20;10(11):804. doi: 10.3390/jof10110804 (PMC11595690; doi:10.3390/jof10110804)
Supplement: Supplementary file 1 [file jof-10-00804-s001.zip]

Archive with 1 entries (1 files):
- jof-3246465-supplementary.pdf
